# Supplementary material for: Effect of Polar Head Group Modifications on the Tumor Retention of Phospholipid Ether Analogs: Role of the Quaternary Nitrogen
Source: Pharmaceutics. 2023 Jan 3;15(1):171. doi: 10.3390/pharmaceutics15010171 (PMC9865954; doi:10.3390/pharmaceutics15010171)
Supplement: Supplementary file 1 [file pharmaceutics-15-00171-s001.zip]

Archive with 1 entries (1 files):
- pharmaceutics-2051391-supplementary.pdf
